# Supplementary material for: Bioprinted Hydrogels as Vehicles for the Application of Extracellular Vesicles in Regenerative Medicine
Source: Gels. 2025 Mar 8;11(3):191. doi: 10.3390/gels11030191 (PMC11941778; doi:10.3390/gels11030191)
Supplement: Supplementary file 1 [file gels-11-00191-s001.zip]

Archive with 1 entries (1 files):
- gels-3508328-supplementary.pdf
